# Supplementary material for: The Impacts of Migraine among Outpatients with Major Depressive Disorder at a Two-Year Follow-Up
Source: PLoS One. 2015 May 22;10(5):e0128087. doi: 10.1371/journal.pone.0128087 (PMC4441375; doi:10.1371/journal.pone.0128087)
Supplement: S1 Dataset — (XLS) [file pone.0128087.s001.xls]

## Sheet: 資料檢視
gender	age	education	job	married	treated	suicide	VAR00008	migraine	BaseactiveH	y2activeH	BaseHI	y2HI	BaseHF	y2HF	activemigraine	VAR00015	BasehadsA	BasehadsD	Basehamd	BaseDS	BaseSS	VAR00003	y2hadsD	y2hadsA	y2ds	y2ss	y2hamd	IPhamd	IPhadsA	IPhadsD	IPDS	IPSS	VAR00001	y2fullremit
0	36	14	0	0	1	0		1	1	1	9	4	30	4	2		17	21	34	35	25		4	7	7	8	10	0.705882	0.588235	0.809524	0.8	0.68		0
0	19	12	0	0	0	1		0	0	0	0	1	4	0	0		17	14	27	23	13		3	8	12	7	7	0.740741	0.529412	0.785714	0.478261	0.461538		1
0	33	12	1	1	0	0		1	1	0	8	0	11	3	1		16	12	26	26	29		5	14	14	21	17	0.346154	0.125	0.583333	0.461538	0.275862		0
1	32	14	1	0	0	0		0	0	0	2	3	4	10	0		15	13	25	24	16		20	17	28	14	18	0.28	-0.133333	-0.538462	-0.166667	0.125		0
1	48	14	1	1	1	0		0	1	0	5	1	4	6	0		10	12	21	21	11		8	7	8	1	11	0.47619	0.3	0.333333	0.619048	0.909091		0
0	18	12	0	0	1	0		1	1	0	8	2	28	8	1		13	10	23	24	26		2	4	4	3	4	0.826087	0.692308	0.8	0.833333	0.884615		1
0	25	9	1	1	0	0		0	0	0	2	5	20	2	0		10	14	16	18	12		3	7	9	10	9	0.4375	0.3	0.785714	0.5	0.166667		0
1	40	18	1	1	0	0		1	1	0	3	1	12	0	1		16	19	26	32	21		6	6	1	1	0	1	0.625	0.684211	0.96875	0.952381		1
0	21	14	0	0	0	0		0	0	0	2	2	3	3	0		14	8	21	19	9		1	10	9	4	7	0.666667	0.285714	0.875	0.526316	0.555556		1
0	41	12	0	1	1	1		1	1	0	8	3	18	10	1		16	18	34	35	26		5	7	7	6	13	0.617647	0.5625	0.722222	0.8	0.769231		0
0	23	12	0	0	0	0		0	1	0	5	1	12	30	0		18	16	24	19	10		6	14	12	11	13	0.458333	0.222222	0.625	0.368421	-0.1		0
0	33	12	0	1	1	0		1	0	0	3	0	0	1	1		18	14	19	22	24		3	8	4	10	7	0.631579	0.555556	0.785714	0.818182	0.583333		1
1	23	14	0	0	0	0		0	0	0	0	0	0	1	0		19	12	23	18	1		10	7	4	5	6	0.73913	0.631579	0.166667	0.777778	-4		1
1	32	12	1	1	1	0		1	1	0	5	6	15	7	1		14	15	29	22	17		12	14	17	14	17	0.413793	0	0.2	0.227273	0.176471		0
0	18	10	0	0	0	1		1	0	0	9	5	30	10	1		13	10	23	21	14		10	14	16	2	23	0	-0.0769231	0	0.238095	0.857143		0
0	19	13	0	0	1	0		0	1	0	8	2	10	7	0		14	15	19	28	17		8	7	9	8	13	0.315789	0.5	0.466667	0.678571	0.529412		0
0	39	16	1	1	0	0		0	0	0	4	0	0	0	0		15	15	23	32	11		0	3	1	0	0	1	0.8	1	0.96875	1		1
0	18	11	0	0	0	0		0	0	0	0	0	0	0	0		12	11	20	16	3		2	2	1	1	5	0.75	0.833333	0.818182	0.9375	0.666667		1
0	37	14	1	1	0	0		1	1	0	9	0	17	0	1		16	19	29	32	18		0	3	0	2	1	0.965517	0.8125	1	1	0.888889		1
0	20	14	0	0	0	1		1	1	1	10	10	30	20	2		20	14	33	29	29		12	19	20	28	28	0.151515	0.05	0.142857	0.310345	0.0344828		0
1	31	16	1	0	0	0		0	0	0	2	0	2	0	0		20	17	17	30	19		6	13	10	5	10	0.411765	0.35	0.647059	0.666667	0.736842		0
0	38	9	0	1	0	0		1	0	0	3	7	5	30	1		18	11	26	30	21		12	15	12	7	20	0.230769	0.166667	-0.0909091	0.6	0.666667		0
0	29	12	1	0	1	1		1	1	0	8	2	3	3	1		13	17	25	30	20		11	12	23	11	22	0.12	0.0769231	0.352941	0.233333	0.45		0
0	47	12	0	1	0	0		0	0	0	1	0	7	0	0		21	20	26	23	20		0	0	3	1	0	1	1	1	0.869565	0.95		1
0	30	14	0	1	1	0		0	1	0	10	1	20	8	0		18	17	27	28	20		14	9	20	8	20	0.259259	0.5	0.176471	0.285714	0.6		0
0	33	16	1	0	1	0		1	1	1	7	7	10	10	2		16	15	23	26	24		8	14	23	13	26	-0.130435	0.125	0.466667	0.115385	0.458333		0
0	26	14	1	0	0	0		0	0	0	0	0	0	0	0		11	5	17	19	5		2	3	5	0	1	0.941176	0.727273	0.6	0.736842	1		1
0	25	16	1	1	0	0		0	1	0	5	0	3	0	0		14	10	24	20	10		15	14	27	8	20	0.166667	0	-0.5	-0.35	0.2		0
0	46	9	0	0	1	0		1	1	1	10	5	30	7	2		21	16	30	33	29		12	15	23	22	19	0.366667	0.285714	0.25	0.30303	0.241379		0
1	30	18	1	0	0	0		0	0	0	7	3	15	30	0		16	11	16	16	13		2	7	3	9	4	0.75	0.5625	0.818182	0.8125	0.307692		1
0	27	12	1	1	0	0		1	0	0	4	3	3	6	1		14	13	21	21	17		11	12	16	13	18	0.142857	0.142857	0.153846	0.238095	0.235294		0
1	34	14	1	0	0	0		0	1	0	7	4	20	3	0		11	11	20	19	14		7	7	10	14	13	0.35	0.363636	0.363636	0.473684	0		0
0	28	14	1	1	1	0		1	0	0	0	2	1	2	1		20	12	26	32	26		3	9	11	9	1	0.961538	0.55	0.75	0.65625	0.653846		1
0	19	12	0	0	0	1		1	1	0	6	0	15	7	1		14	14	22	28	19		11	12	13	6	20	0.0909091	0.142857	0.214286	0.535714	0.684211		0
0	22	15	0	0	0	0		1	0	1	1	5	1	5	2		18	16	26	26	14		3	9	9	9	5	0.807692	0.5	0.8125	0.653846	0.357143		1
1	22	13	0	0	0	0		0	0	0	7	3	2	0	0		15	19	22	26	18		8	3	13	12	9	0.590909	0.8	0.578947	0.5	0.333333		0
0	25	16	0	0	0	1		1	0	0	7	0	2	1	1		16	14	23	26	13		3	6	6	5	10	0.565217	0.625	0.785714	0.769231	0.615385		0
0	38	12	0	1	0	0		0	0	0	3	1	0	0	0		17	15	32	25	12		4	5	1	5	5	0.84375	0.705882	0.733333	0.96	0.583333		1
1	45	12	1	0	0	0		0	0	0	0	0	0	0	0		11	11	18	25	9		8	8	3	0	2	0.888889	0.272727	0.272727	0.88	1		1
1	30	18	1	0	0	0		0	0	1	6	7	2	8	0		19	14	21	23	13		11	15	21	12	17	0.190476	0.210526	0.214286	0.0869565	0.0769231		0
0	33	13	0	1	0	0		0	0	0	5	1	0	2	0		16	12	22	24	14		4	13	17	11	16	0.272727	0.1875	0.666667	0.291667	0.214286		0
1	32	18	1	0	1	0		0	0	0	3	4	0	5	0		17	14	27	27	5		7	15	19	13	14	0.481481	0.117647	0.5	0.296296	-1.6		0
0	24	15	0	0	1	0		0	1	1	6	4	16	7	0		14	13	22	27	19		6	7	5	16	14	0.363636	0.5	0.538462	0.814815	0.157895		0
0	24	15	0	0	0	0		1	1	0	8	3	10	2	1		11	14	24	26	11		2	7	11	7	3	0.875	0.363636	0.857143	0.576923	0.363636		1
0	48	7	1	1	0	0		1	0	0	0	0	0	10	1		19	12	26	27	24		9	11	27	17	15	0.423077	0.421053	0.25	0	0.291667		0
0	23	14	0	0	0	0		0	0	0	2	0	4	1	0		15	15	18	23	10		2	10	4	4	5	0.722222	0.333333	0.866667	0.826087	0.6		1
1	34	12	1	0	0	0		0	0	0	5	4	10	5	0		12	8	24	25	18		5	11	10	14	11	0.541667	0.0833333	0.375	0.6	0.222222		0
0	22	14	1	0	0	0		0	0	0	3	1	2.5	2	0		12	10	18	22	17		2	9	7	4	8	0.555556	0.25	0.8	0.681818	0.764706		0
1	22	15	0	0	1	0		0	1	0	9	1	6	4	0		14	14	20	25	16		6	10	7	8	9	0.55	0.285714	0.571429	0.72	0.5		0
0	35	12	1	0	0	0		1	1	0	2	0	0	1	1		13	15	32	32	22		2	6	6	7	4	0.875	0.538462	0.866667	0.8125	0.681818		1
0	39	16	1	1	0	0		0	0	0	5	1	0	10	0		17	18	22	26	18		16	15	17	15	17	0.227273	0.117647	0.111111	0.346154	0.166667		0
0	28	16	1	0	0	1		1	1	0	9	0	2	1	1		13	9	22	21	16		2	6	4	7	4	0.818182	0.538462	0.777778	0.809524	0.5625		1
0	52	16	1	0	1	0		1	0	0	7	2	10	2	1		14	9	27	31	19		2	9	12	9	4	0.851852	0.357143	0.777778	0.612903	0.526316		1
1	35	16	1	0	1	0		0	0	0	6	0	7	0	0		16	15	19	22	19		6	7	10	8	6	0.684211	0.5625	0.6	0.545455	0.578947		1
0	41	14	1	0	0	0		0	0	0	2	1	3	1	0		15	15	17	13	6		0	4	0	2	1	0.941176	0.733333	1	1	0.666667		1
1	37	12	1	1	0	0		0	0	0	1	0	2	0	0		12	15	25	22	11		0	3	0	0	0	1	0.75	1	1	1		1
0	45	9	0	1	1	1		0	0	0	0	2	8	7	0		7	14	22	26	22		9	11	12	7	7	0.681818	-0.571429	0.357143	0.538462	0.681818		1
0	31	12	1	1	0	0		1	1	0	10	2	18	3	1		18	20	24	31	15		1	2	1	1	2	0.916667	0.888889	0.95	0.967742	0.933333		1
0	26	15	0	0	0	0		1	1	0	10	8	12	3	1		18	14	26	25	18		6	11	14	9	12	0.538462	0.388889	0.571429	0.44	0.5		0
0	24	12	0	1	0	1		0	0	1	2	5	5	2	0		15	12	25	27	12		9	11	21	9	16	0.36	0.266667	0.25	0.222222	0.25		0
1	21	14	0	0	0	1		0	0	0	0	0	0	0	0		21	20	30	33	5		15	15	21	4	23	0.233333	0.285714	0.25	0.363636	0.2		0
0	42	14	1	1	0	0		1	0	0	0	0	0	0	1		10	20	19	24	5		11	11	16	11	16	0.157895	-0.1	0.45	0.333333	-1.2		0
0	33	11	0	1	1	0		1	1	0	8	2	10	6	1		16	20	25	30	27		10	10	11	10	7	0.72	0.375	0.5	0.633333	0.62963		1
0	26	14	1	0	0	0		0	0	0	3	1	0	0	0		14	12	26	22	10		6	9	7	5	7	0.730769	0.357143	0.5	0.681818	0.5		1
1	46	18	1	0	1	0		1	1	0	7	6	12.5	15	1		20	12	27	27	24		9	20	19	16	14	0.481481	0	0.25	0.296296	0.333333		0
0	33	14	1	1	1	0		0	0	0	3	1	5	0	0		13	6	18	16	9		5	8	7	6	1	0.944444	0.384615	0.166667	0.5625	0.333333		1
0	40	6	0	1	0	0		0	1	0	5	7	8	4	0		18	12	27	23	21		9	18	22	19	26	0.037037	0	0.25	0.0434783	0.0952381		0
0	39	12	1	1	0	0		1	1	0	5	1	3	2	1		19	15	20	30	12		3	9	8	7	5	0.75	0.526316	0.8	0.733333	0.416667		1
0	48	6	0	1	1	0		1	1	0	10	5	18	6	1		18	19	29	34	27		11	6	10	12	8	0.724138	0.666667	0.421053	0.705882	0.555556		0
0	32	12	1	1	1	0		1	1	0	8	1	6	3	1		13	10	28	25	21		8	4	4	6	5	0.821429	0.692308	0.2	0.84	0.714286		1
0	30	16	1	0	1	0		1	0	0	3	4	14	8	1		11	18	20	21	12		7	10	8	5	9	0.55	0.0909091	0.611111	0.619048	0.583333		0
0	21	14	0	1	0	0		0	0	0	2	0	3	3	0		13	14	23	31	14		6	9	8	2	5	0.782609	0.307692	0.571429	0.741935	0.857143		1
0	24	12	1	0	1	0		0	0	1	2	3	1	2	0		14	15	17	29	14		18	15	21	13	14	0.176471	-0.0714286	-0.2	0.275862	0.0714286		0
1	21	12	1	0	0	0		1	1	0	9	5	17	15	1		12	7	30	25	25		7	10	12	9	15	0.5	0.166667	0	0.52	0.64		0
0	22	13	0	0	1	1		1	1	0	8	9	20	20	1		12	6	18	13	10		7	12	14	12	10	0.444444	0	-0.166667	-0.0769231	-0.2		0
0	28	12	1	1	0	0		1	1	1	10	6	30	2	2		17	15	28	32	25		9	13	15	23	12	0.571429	0.235294	0.4	0.53125	0.08		0
1	39	14	1	0	0	0		0	0	0	0	0	0	0	0		8	14	21	21	9		15	8	9	3	6	0.714286	0	-0.0714286	0.571429	0.666667		1
0	29	13	0	1	0	0		1	0	0	5	3	7	5	1		19	17	25	32	13		7	12	14	7	13	0.48	0.368421	0.588235	0.5625	0.461538		0
1	39	9	1	1	1	0		1	0	1	2	4	3	5	2		13	12	18	19	12		4	8	7	9	11	0.388889	0.384615	0.666667	0.631579	0.25		0
1	31	14	1	1	1	0		1	1	0	8	1	4	0	1		19	12	20	32	19		12	10	12	6	6	0.7	0.473684	0	0.625	0.684211		1
0	24	14	1	1	0	0		1	1	1	6	6	10	10	2		19	16	22	22	20		4	11	11	14	21	0.0454545	0.421053	0.75	0.5	0.3		0
0	25	12	0	1	0	0		1	1	0	9	2	20	3	1		12	13	24	25	20		2	3	2	1	2	0.916667	0.75	0.846154	0.92	0.95		1
0	19	12	0	1	1	1		0	0	1	7	6	10	5	0		16	15	24	24	14		16	14	26	12	25	-0.0416667	0.125	-0.0666667	-0.0833333	0.142857		0
1	28	14	0	1	1	0		0	1	0	8	4	7	1	0		11	15	20	27	20		13	16	19	13	20	0	-0.454545	0.133333	0.296296	0.35		0
0	18	12	1	0	0	0		0	0	0	0	1	0	0	0		16	13	22	24	8		4	8	9	2	4	0.818182	0.5	0.692308	0.625	0.75		1
0	32	14	1	1	0	0		0	0	0	5	0	2	1	0		14	13	24	28	14		3	3	9	1	9	0.625	0.785714	0.769231	0.678571	0.928571		0
0	23	12	0	0	0	1		1	1	1	9	8	3	6	2		17	18	32	32	24		4	13	10	16	14	0.5625	0.235294	0.777778	0.6875	0.333333		0
0	26	9	0	1	1	0		0	0	1	0	5	0	12	0		13	11	17	18	6		11	14	27	22	21	-0.235294	-0.0769231	0	-0.5	-2.66667		0
0	36	16	0	0	0	0		1	1	1	10	10	20	29	2		21	18	36	36	29		18	21	36	28	22	0.388889	0	0	0	0.0344828		0
1	31	14	0	1	1	0		0	1	0	7	0	18	0	0		16	14	23	23	20		7	9	5	4	8	0.652174	0.4375	0.5	0.782609	0.8		0
0	24	14	1	0	1	1		1	1	1	10	9	30	30	2		14	15	25	27	22		10	14	24	17	19	0.24	0	0.333333	0.111111	0.227273		0
0	29	12	1	1	0	0		0	0	0	3	3	2	3	0		18	12	25	22	3		3	7	3	2	7	0.72	0.611111	0.75	0.863636	0.333333		1
1	39	9	1	0	0	0		0	0	0	3	0	3	0	0		13	14	27	25	13		5	7	7	3	8	0.703704	0.461538	0.642857	0.72	0.769231		0
0	38	12	0	1	1	0		0	0	0	2	3	2	0	0		13	13	18	27	17		6	6	18	13	11	0.388889	0.538462	0.538462	0.333333	0.235294		0
0	32	16	0	1	0	0		0	0	0	0	0	0	0	0		15	16	16	24	5		2	7	3	0	5	0.6875	0.533333	0.875	0.875	1		1
1	52	16	1	0	0	0		1	0	0	5	4	2	0	1		11	10	22	19	19		12	7	14	14	15	0.318182	0.363636	-0.2	0.263158	0.263158		0
0	22	12	1	0	1	0		0	0	0	3	0	8	0	0		11	12	23	27	12		3	5	9	5	7	0.695652	0.545455	0.75	0.666667	0.583333		1
1	34	12	1	1	0	0		0	0	0	5	1	3	0	0		15	15	19	24	17		1	4	2	3	1	0.947368	0.733333	0.933333	0.916667	0.823529		1
0	31	12	1	1	0	0		0	0	0	2	3	0	0	0		18	16	25	22	1		7	11	10	8	8	0.68	0.388889	0.5625	0.545455	-7		0
0	36	12	0	1	0	0		1	1	0	10	0	15	5	1		17	15	25	34	21		7	8	8	0	7	0.72	0.529412	0.533333	0.764706	1		1
0	19	13	0	0	0	0		0	1	0	8	1	30	0	0		15	10	18	20	16		0	2	1	2	3	0.833333	0.866667	1	0.95	0.875		1
0	19	11	0	0	0	1		1	1	0	10	6	30	7	1		15	18	23	29	15		12	12	21	11	18	0.217391	0.2	0.333333	0.275862	0.266667		0
0	19	9	0	1	0	0		0	1	0	6	0	4	0	0		6	9	18	22	4		4	5	6	7	7	0.611111	0.166667	0.555556	0.727273	-0.75		1
1	21	15	0	0	0	0		1	0	0	3	0	5	0	1		17	19	22	29	8		4	6	10	0	5	0.772727	0.647059	0.789474	0.655172	1		1
0	25	12	1	0	0	0		1	1	0	9	0	15	6	1		18	20	25	29	23		11	11	6	7	13	0.48	0.388889	0.45	0.793103	0.695652		0
1	26	12	0	0	0	0		0	0	0	3	0	0	0	0		18	18	22	30	19		17	10	19	14	16	0.272727	0.444444	0.0555556	0.366667	0.263158		0

## Sheet: 變數檢視
名稱	標記
gender	1= male; 0 = female
age
education	educational years
job	1= with job
married	1 = married
treated	1= treated group
suicide	1= with suicide attempt
VAR00008
migraine	1= migraine at baseline
BaseactiveH	active headache at baseline
y2activeH	active headache at 2-year follow-up
BaseHI	headache intensity at baseline
y2HI	headache intensity at 2-year follow-up
BaseHF	headache days at bseline
y2HF	headache days at 2-year follow-up
activemigraine	0= no migraine; 1= inactive migraine; 2 = active migraine
VAR00015
BasehadsA	hads-anxiety at baseline
BasehadsD	hads-depression at baseline
Basehamd	hamd at baseline
BaseDS	DS at baseline
BaseSS	SS at baseline
VAR00003
y2hadsD	hads-depression at 2-year follow-up
y2hadsA	hads-anxiety at 2-year follow-up
y2ds	DS at 2-year follow-up
y2ss	SS at 2-year follow-up
y2hamd	hamd at 2-year follow-up
IPhamd	improvement percentage of hamd
IPhadsA	improvement percentage of hadsA
IPhadsD	improvement percentage of hadsD
IPDS	improvement percentage of DS
IPSS	improvement percentage of SS
VAR00001
y2fullremit	full remission at 2-year follow-up
